# Supplementary material for: The Effect of Titanium Tetra-Butoxide Catalyst on the Olefin Polymerization
Source: Polymers (Basel). 2021 Jun 26;13(13):2109. doi: 10.3390/polym13132109 (PMC8271721; doi:10.3390/polym13132109)
Supplement: Supplementary file 1 [file polymers-13-02109-s001.zip]

Archive with 1 entries (1 files):
- polymers-1282322-supplementary.pdf
